# Supplementary material for: Deciphering the shared genetic structure between hip osteoarthritis and femoral neck bone mineral density
Source: Front Genet. 2025 Sep 19;16:1597005. doi: 10.3389/fgene.2025.1597005 (PMC12491044; doi:10.3389/fgene.2025.1597005)
Supplement: Supplementary file 1 [file Supplementaryfile1.xlsx]

## Sheet: Table S1
Table S1 Pleiotropic genomic loci in in MTAG-HOA identified by FUMA.
GenomicLocus	uniqID	rsID	chr	pos	p	start	end	nSNPs	nGWASSNPs	nIndSigSNPs	IndSigSNPs	nLeadSNPs	LeadSNPs
1	1:103572927:A:G	rs4338381	1	103572927	1.52721e-15	102969517	103757081	608	423	16	rs993471;rs12142333;rs2061705;rs2622873;rs4908287;rs1406131;rs12240003;rs6699996;rs12129841;rs4338381;rs10874680;rs12047707;rs2037817;rs4536028;rs2126643;rs11164648	2	rs993471;rs4338381
2	1:150447462:C:T	rs12040949	1	150447462	1.74878e-08	150247311	150512346	196	124	1	rs12040949	1	rs12040949
3	1:183908813:A:G	rs10911472	1	183908813	3.90346e-10	183861007	184133269	69	47	2	rs10911472;rs1046934	2	rs10911472;rs1046934
4	1:219744138:A:C	rs2785988	1	219744138	4.91146e-11	219673705	219790137	48	36	1	rs2785988	1	rs2785988
5	2:43512130:C:T	rs1835323	2	43512130	4.18404e-08	43453086	43534208	5	5	1	rs1835323	1	rs1835323
6	2:70714793:C:T	rs7571789	2	70714793	2.63559e-14	70698234	70730714	43	34	1	rs7571789	1	rs7571789
7	3:52817675:A:G	rs3774354	3	52817675	1.03035e-13	52241835	53175017	660	450	6	rs3774354;rs2071044;rs2336668;rs71301803;rs11713763;rs1546737	1	rs3774354
8	4:1704244:C:T	rs11732213	4	1704244	1.85999e-09	1685137	1764515	87	66	2	rs11732213;rs798748	1	rs11732213
9	4:13039440:A:G	rs1913707	4	13039440	1.98341e-11	13006572	13102477	37	30	2	rs1913707;rs11725595	2	rs1913707;rs11725595
10	6:26123502:C:T	rs115740542	6	26123502	1.38668e-08	25616453	26123502	10	10	1	rs115740542	1	rs115740542
11	6:45357699:A:C	rs2396502	6	45357699	2.89432e-12	44598180	45404528	1016	686	14	rs9472314;rs6458401;rs1767790;rs12197593;rs2396502;rs6908650;rs9472487;rs1997995;rs17209895;rs4711794;rs1022731;rs4711798;rs12208523;rs1080415	2	rs9472314;rs2396502
12	6:55636940:A:G	rs80287694	6	55636940	2.18658e-09	55636235	55644663	6	2	1	rs80287694	1	rs80287694
13	6:76164589:A:C	rs12209223	6	76164589	4.33267e-16	76132905	76567954	127	81	3	rs12209223;rs2951916;rs9341528	1	rs12209223
14	7:18607826:A:G	rs77069578	7	18607826	4.05737e-08	18409993	18621679	6	5	2	rs77069578;rs11764536	1	rs77069578
15	8:9083854:A:C	rs2929454	8	9083854	2.2146e-09	8088230	9789549	412	273	13	rs2929454;rs4289817;rs35241117;rs2980442;rs62496020;rs2976926;rs11997261;rs1554533;rs883647;rs2271342;rs12677550;rs399123;rs10081437	1	rs2929454
16	8:10842659:G:T	rs9969436	8	10842659	1.022e-08	10568424	11450587	242	168	2	rs9969436;rs4484649	1	rs9969436
17	8:130735662:C:T	rs28743107	8	130735662	1.20454e-08	130717716	130759999	92	63	1	rs28743107	1	rs28743107
18	9:117856554:C:T	rs4979493	9	117856554	2.10551e-10	117840061	117970824	99	73	4	rs4979493;rs1330360;rs4335203;rs1271449	1	rs4979493
19	9:119483436:A:C	rs10817926	9	119483436	1.6552e-12	119258820	119503742	329	232	4	rs10817926;rs10983334;rs41266675;rs2416564	1	rs10817926
20	9:129386860:C:T	rs62578127	9	129386860	1.65705e-12	129327635	129425469	79	56	5	rs62578127;rs13300602;rs10115026;rs72760781;rs10987385	2	rs62578127;rs10987385
21	11:65323725:A:G	rs10896015	11	65323725	8.85281e-09	65255589	65346178	35	26	1	rs10896015	1	rs10896015
22	11:66501624:C:T	rs34419890	11	66501624	4.2765e-08	66207837	67076064	17	12	1	rs34419890	1	rs34419890
23	12:28014970:G:T	rs10492367	12	28014970	1.24649e-23	27970520	28029554	84	60	8	rs10492367;rs258413;rs10843015;rs61916469;rs17224079;rs4420311;rs2162034;rs258393	1	rs10492367
24	12:59289598:A:G	rs79056043	12	59289598	7.50087e-10	59275205	59310137	38	28	1	rs79056043	1	rs79056043
25	12:122606837:C:T	rs11059094	12	122606837	2.06652e-11	122483836	122630285	176	130	1	rs11059094	1	rs11059094
26	15:67368659:C:T	rs28613758	15	67368659	4.22372e-11	67337826	67370506	33	25	2	rs28613758;rs4776880	1	rs28613758
27	17:44038785:A:G	rs62063281	17	44038785	1.18606e-11	43463493	44865603	3857	2737	3	rs55938136;rs62063281;rs8067527	2	rs55938136;rs62063281
28	17:59652288:A:C	rs7221010	17	59652288	1.9133e-11	59651620	59686867	73	51	2	rs7221010;rs728368	1	rs7221010
29	19:55879672:C:T	rs4252548	19	55879672	3.92242e-12	55818225	55879672	2	2	1	rs4252548	1	rs4252548
30	21:40048295:A:G	rs2836618	21	40048295	4.17406e-11	39962303	40074905	76	52	2	rs2836618;rs9980524	1	rs2836618

## Sheet: Table S2
Table S2 32 independent associations identified with GCTA-COJO (conditional and joint) analysis applied to GWAS summary statistics (MTAG-HOA).
Chr	rsID	bp	refA	freq	b	se	p	n	freq_geno	bJ	bJ_se	pJ	LD_r
1	rs4338381	103572927	G	0.3681	-0.0184235	0.00231023	1.53e-15	393811	0.385686	-0.0184235	0.00231042	1.54e-15	0
1	rs12040949	150447462	T	0.3843	-0.0129078	0.00229057	1.75e-08	393843	0.383698	-0.0129078	0.00229066	1.75e-08	0
1	rs10911472	183908813	G	0.2764	-0.0155908	0.00249141	3.9e-10	393835	0.263419	-0.0163923	0.00249462	5e-11	-0.0497986
1	rs1046934	184023529	C	0.3479	-0.014346	0.00233926	8.64e-10	393837	0.327038	-0.0151125	0.00234227	1.1e-10	0
1	rs2785988	219744138	A	0.2988	0.0160013	0.00243417	4.91e-11	393831	0.28827	0.0160013	0.0024343	4.92e-11	0
11	rs10896015	65323725	A	0.2695	-0.0144425	0.00251115	8.85e-09	393841	0.254473	-0.0144425	0.00251126	8.87e-09	0
12	rs10492367	28014970	T	0.19	0.0284581	0.00284016	1.25e-23	393774	0.203777	0.0304545	0.00286068	1.82e-26	0.118506
12	rs17540917	29025627	A	0.3906	-0.0106443	0.00228373	3.15e-06	393853	0.34493	-0.0135457	0.0023	3.88e-09	0
12	rs79056043	59289598	G	0.0503	0.0313779	0.00509783	7.5e-10	393837	0.0467197	0.0313779	0.00509807	7.51e-10	0
12	rs11059094	122606837	T	0.4777	0.0149479	0.00223062	2.07e-11	393830	0.436382	0.0149479	0.00223074	2.07e-11	0
15	rs28613758	67368659	T	0.461	-0.0147435	0.00223521	4.22e-11	393831	0.465209	-0.0147435	0.00223533	4.23e-11	0
17	rs62063281	44038785	G	0.2229	0.018156	0.00267713	1.19e-11	393829	0.241551	0.018156	0.00267728	1.19e-11	0
17	rs7221010	59652288	A	0.1992	0.0187258	0.00278969	1.91e-11	393829	0.191849	0.0187258	0.00278985	1.92e-11	0
19	rs4252548	55879672	C	0.978	-0.0527155	0.00759595	3.92e-12	393826	0.979125	-0.0527155	0.0075964	3.93e-12	0
2	rs1835323	43512130	T	0.3428	-0.0128708	0.00234743	4.18e-08	393844	0.369781	-0.0128708	0.00234752	4.19e-08	0
2	rs7571789	70714793	T	0.4761	0.0169888	0.00223095	2.64e-14	393817	0.472167	0.0169888	0.00223111	2.65e-14	0
21	rs2836618	40048295	A	0.2613	0.0167323	0.00253606	4.17e-11	393831	0.248509	0.0167323	0.00253619	4.18e-11	0
3	rs3774354	52817675	A	0.3601	0.017262	0.00232111	1.03e-13	393819	0.39662	0.0178583	0.00232372	1.53e-14	-0.0459519
3	rs9875103	55553880	A	0.2083	0.0143694	0.00274371	1.63e-07	393847	0.213718	0.0153394	0.0027467	2.34e-08	0
4	rs11732213	1704244	C	0.1947	-0.0169101	0.00281385	1.86e-09	393838	0.219682	-0.0169101	0.00281398	1.86e-09	0
4	rs1913707	13039440	G	0.3877	-0.0153383	0.00228682	1.98e-11	393830	0.379722	-0.0153383	0.00228695	1.99e-11	0
6	rs115740542	26123502	T	0.9259	-0.0241401	0.00425375	1.39e-08	393842	0.956262	-0.0241401	0.00425391	1.39e-08	0
6	rs2396502	45357699	A	0.3982	-0.0158933	0.00227607	2.89e-12	393826	0.371769	-0.0158933	0.00227621	2.9e-12	0
6	rs80287694	55636940	G	0.1131	0.0210492	0.00351799	2.19e-09	393839	0.121272	0.0210492	0.00351814	2.19e-09	0
6	rs12209223	76164589	A	0.1032	0.0297719	0.00366248	4.33e-16	393808	0.110338	0.0297719	0.00366278	4.36e-16	0
7	rs77069578	18607826	G	0.0289	0.0365025	0.00665092	4.06e-08	393844	0.0407555	0.0365025	0.00665117	4.06e-08	0
8	rs2929454	9083854	C	0.4943	-0.0133294	0.00222854	2.21e-09	393839	0.525845	-0.0133294	0.00222864	2.22e-09	0
8	rs28743107	130735662	T	0.211	-0.0155628	0.00273076	1.2e-08	393842	0.232604	-0.0155628	0.00273087	1.21e-08	0
9	rs12552028	116934860	T	0.3263	0.0124538	0.00237641	1.6e-07	393847	0.27336	0.0135263	0.00238356	1.39e-08	-0.01757
9	rs7031825	117921407	G	0.4576	-0.0137845	0.00223645	7.11e-10	393837	0.496024	-0.0150927	0.00224613	1.82e-11	-0.0912225
9	rs10817926	119483436	A	0.468	-0.0157666	0.00223298	1.66e-12	393825	0.45328	-0.0167676	0.00225895	1.15e-13	0.0943502
9	rs62578127	129386860	T	0.3669	-0.0163229	0.00231181	1.66e-12	393825	0.371769	-0.0146851	0.00232246	2.56e-10	0

## Sheet: Table S3
Table S3 The annotation based on the result of MAGMA.
ENTREZID	SYMBOL	GENE	CHR	START	STOP	NSNPS	NPARAM	N	ZSTAT	P
1301	COL11A1	1301	1	103342023	103574052	842	29	393873	7.4586	4.3722e-14
9129	PRPF3	9129	1	150293928	150325704	78	10	393873	4.7933	8.2035e-07
23248	RPRD2	23248	1	150336624	150449042	283	12	393873	4.676	1.463e-06
80222	TARS2	80222	1	150459840	150480085	56	6	393873	4.8573	5.9488e-07
1893	ECM1	1893	1	150480487	150486265	11	4	393873	5.2141	9.2347e-08
23127	COLGALT2	23127	1	183898988	184006904	299	29	393873	5.4394	2.6731e-08
116461	TSEN15	116461	1	184020811	184043346	26	8	393873	5.1616	1.2244e-07
7039	TGFA	7039	2	70674412	70781147	277	31	393873	6.6045	1.994e-11
3069	HDLBP	3069	2	242166682	242255116	50	13	393873	4.5685	2.4557e-06
51533	PHF7	51533	3	52444577	52457657	11	5	393873	5.201	9.9099e-08
23166	STAB1	23166	3	52529354	52558512	41	11	393873	5.5683	1.2865e-08
64943	NT5DC2	64943	3	52558385	52569093	23	4	393873	5.2051	9.6966e-08
440957	UQCC5	440957	3	52570002	52574586	9	3	393873	4.8481	6.234e-07
55193	PBRM1	55193	3	52579368	52719866	252	10	393873	6.3999	7.7757e-11
26354	GNL3	26354	3	52719936	52728513	10	2	393873	6.3312	1.2161e-10
55830	GLT8D1	55830	3	52728500	52740099	13	3	393873	6.3072	1.4206e-10
6787	NEK4	6787	3	52744796	52804965	107	9	393873	6.1873	3.0592e-10
3697	ITIH1	3697	3	52811602	52826084	25	3	393873	6.7078	9.8758e-12
3699	ITIH3	3699	3	52828784	52843025	19	6	393873	6.2548	1.9907e-10
3700	ITIH4	3700	3	52847006	52864717	30	5	393873	5.736	4.8461e-09
389125	MUSTN1	389125	3	52867131	52869235	7	2	393873	5.6907	6.3263e-09
100526772	STIMATE-MUSTN1	100526772	3	52867131	52931597	114	9	393873	5.6459	8.2175e-09
375346	STIMATE	375346	3	52870772	52931597	104	9	393873	5.5937	1.1115e-08
51460	SFMBT1	51460	3	52933221	53080089	267	15	393873	6.1154	4.8147e-10
55214	P3H2	55214	3	189674517	189840226	504	24	393873	4.9498	3.7136e-07
7884	SLBP	7884	4	1694527	1714421	47	10	393873	5.327	4.9929e-08
92305	TMEM129	92305	4	1717679	1723084	22	5	393873	4.9628	3.4741e-07
10460	TACC3	10460	4	1723217	1746905	134	13	393873	4.673	1.4844e-06
2201	FBN2	2201	5	127593601	127873735	522	32	393873	4.7167	1.1983e-06
8464	SUPT3H	8464	6	44794467	45345788	1355	24	393873	6.1786	3.2326e-10
860	RUNX2	860	6	45296054	45518819	431	41	393873	6.638	1.5899e-11
26054	SENP6	26054	6	76311596	76427997	239	21	393873	4.9227	4.2668e-07
9258	MFHAS1	9258	8	8640864	8751131	392	30	393873	5.1172	1.5503e-07
4482	MSRA	4482	8	9911830	10286401	1241	65	393873	4.8765	5.4002e-07
83595	SOX7	83595	8	10581278	10588084	17	4	393873	4.5907	2.2086e-06
286046	XKR6	286046	8	10753654	11058875	854	33	393873	5.8912	1.9172e-09
613210	DEFB136	613210	8	11831446	11832108	5	2	393873	4.8405	6.474e-07
613211	DEFB134	613211	8	11851489	11853760	8	3	393873	4.6913	1.3575e-06
3371	TNC	3371	9	117781854	117880536	256	25	393873	5.4858	2.0586e-08
50514	DELEC1	50514	9	117904097	118164923	749	59	393873	4.6964	1.3242e-06
23245	ASTN2	23245	9	119187504	120177317	2502	137	393873	6.3649	9.7696e-11
22954	TRIM32	22954	9	119360147	119463579	213	17	393873	5.1291	1.4555e-07
4010	LMX1B	4010	9	129376722	129463311	228	36	393873	5.7429	4.6547e-09
5913	RAPSN	5913	11	47459308	47470730	32	5	393873	4.5558	2.6092e-06
57410	SCYL1	57410	11	65292537	65306182	16	5	393873	4.6756	1.4658e-06
4054	LTBP3	4054	11	65306030	65325858	21	7	393873	4.9195	4.3378e-07
10534	ZNRD2	10534	11	65336651	65340075	8	3	393873	6.0914	5.597e-10
246330	PELI3	246330	11	66233798	66244808	16	3	393873	4.8763	5.4051e-07
10072	DPP3	10072	11	66247484	66277130	51	5	393873	4.948	3.7483e-07
582	BBS1	582	11	66278077	66301084	35	3	393873	5.0056	2.784e-07
254359	ZDHHC24	254359	11	66288854	66313709	42	4	393873	4.7313	1.1156e-06
121227	LRIG3	121227	12	59265937	59314319	109	14	393873	5.7377	4.7988e-09
605	BCL7A	605	12	122459861	122499950	90	19	393873	5.5776	1.2191e-08
4088	SMAD3	4088	15	67358036	67487533	307	45	393873	5.5098	1.7961e-08
201176	ARHGAP27	201176	17	43471268	43510282	75	5	393873	5.8723	2.1485e-09
9842	PLEKHM1	9842	17	43513266	43568146	103	7	393873	5.9193	1.6169e-09
1394	CRHR1	1394	17	43697710	43913194	897	9	393873	6.4054	7.4963e-11
162540	SPPL2C	162540	17	43922256	43924438	15	2	393873	6.3406	1.144e-10
4137	MAPT	4137	17	43971702	44105700	652	5	393873	6.3112	1.3843e-10
246744	STH	246744	17	44076616	44077060	1	1	393873	6.2598	1.9275e-10
284058	KANSL1	284058	17	44107282	44302740	777	4	393873	6.3089	1.4049e-10
9884	LRRC37A	9884	17	44316744	44415160	314	4	393873	5.9897	1.0514e-09
100506084	ARL17B	100506084	17	44351550	44439416	120	4	393873	5.8411	2.5922e-09
4905	NSF	4905	17	44668035	44834830	59	6	393873	5.4588	2.3965e-08
7473	WNT3	7473	17	44839872	44896126	94	17	393873	5.2491	7.6424e-08
3460	IFNGR2	3460	21	34775202	34809828	69	12	393873	4.8491	6.202e-07

## Sheet: Table S4
Table S4 The annotation based on the result of GCTA-fastBAT
Gene	Chr	Start	End	No.SNPs	SNP_start	SNP_end	Chisq(Obs)	Pvalue	TopSNP.Pvalue	TopSNP
APH1A	1	150237798	150241609	22	rs6665499	rs2454285	219.516	5.02712e-07	6.31992e-08	rs500812
ARL17A	17	44376499	44439163	31	rs79475968	rs62073915	638.223	3.92993e-10	5.0339e-11	rs2532363
ARL17B	17	44376912	44439134	30	rs2243967	rs62073915	626.362	5.13216e-10	5.0339e-11	rs2532363
ASTN2	9	119187503	120177317	633	rs9695235	rs35674601	1983.73	1.82715e-07	1.6552e-12	rs10817926
BAP1	3	52435019	52444121	21	rs34908451	rs115737376	153.404	4.68597e-07	2.33142e-10	rs1546737
BCL7A	12	122459860	122499950	43	rs671293	rs36165342	411.401	2.09569e-09	2.48332e-11	rs61952920
C1orf54	1	150245182	150253335	24	rs7522034	rs834225	224.981	5.63507e-07	6.31992e-08	rs500812
C8orf74	8	10530146	10558103	122	rs4532563	rs71516592	844.142	1.46821e-07	4.4198e-08	rs4484649
CA14	1	150230217	150237480	23	rs4408187	rs34347495	221.323	6.6338e-07	6.31992e-08	rs500812
CIART	1	150255228	150259501	24	rs6587753	rs116780502	214.173	1.37375e-06	6.31992e-08	rs500812
CLDN23	8	8559665	8561617	98	rs28583402	rs12155530	886.734	6.79819e-08	2.83801e-09	rs11997261
COL11A1	1	103342022	103574052	116	rs472765	rs3850462	2248.72	5.09975e-18	1.52721e-15	rs4338381
COLGALT2	1	183904965	184006863	100	rs12564891	rs7522626	847.509	1.46373e-13	3.90346e-10	rs10911472
CRHR1	17	43697709	43913194	114	rs2696654	rs74863825	1329.3	1.01198e-09	3.70973e-11	rs62057151
CRHR1-IT1	17	43716340	43723595	25	rs112010353	rs62056869	390.951	9.68356e-09	4.75147e-11	rs62055718
2025-12-01	9	117904096	118164923	181	rs1511	rs12552121	851.901	5.8036e-07	2.10551e-10	rs4979493
DEFB134	8	11851488	11853760	88	rs55906085	rs7461206	704.357	4.97135e-07	1.36372e-07	rs11998678
DEFB135	8	11839829	11842099	91	rs9692662	rs9329261	684.461	6.70445e-07	1.36372e-07	rs11998678
DEFB136	8	11831445	11832108	95	rs4840591	rs112162113	735.421	1.0376e-06	1.36372e-07	rs11998678
DNAH1	3	52350334	52434513	25	rs76033947	rs634382	175.729	1.30814e-06	2.33142e-10	rs1546737
ECM1	1	150480486	150486265	48	rs1972031	rs72700826	333.042	1.77207e-06	1.74878e-08	rs12040949
EHBP1L1	11	65343508	65360116	44	rs75169347	rs3741378	344.003	1.10054e-06	8.85281e-09	rs10896015
ERG	21	39739182	40033704	304	rs9976261	rs9974911	929.293	9.58127e-07	4.17406e-11	rs2836618
ERI1	8	8860313	8890849	98	rs13281377	rs73197735	754.431	1.38771e-06	1.18078e-07	rs1045529
FAM101A	12	124773709	124800570	123	rs73415818	rs11837649	794.345	1.15973e-06	7.98168e-07	rs1809889
FAM86B3P	8	8086091	8102387	59	rs138217047	rs1878913	449.07	1.40091e-06	1.24806e-08	rs2980442
FAM89B	11	65339819	65341669	34	rs75169347	rs12801636	296.442	7.04806e-07	8.85281e-09	rs10896015
FGF18	5	170846666	170884630	102	rs58267554	rs13167819	539.343	1.58004e-07	1.08234e-06	rs75073573
FGFR3	4	1795038	1810599	59	rs56037412	rs12643044	451.034	1.23302e-08	1.93959e-08	rs12511923
FILIP1	6	76017799	76203545	65	rs240384	rs9447506	650.55	6.15213e-10	4.33267e-16	rs12209223
GLT8D1	3	52728499	52740099	15	rs2028216	rs6414570	221.744	1.57025e-10	3.07569e-11	rs2286800
GNL3	3	52719935	52728510	14	rs13098776	rs2268026	204.273	5.533e-10	3.07569e-11	rs2286800
IL31	12	122656576	122658746	53	rs114855183	rs10846470	464.168	2.54964e-07	2.06652e-11	rs11059094
ITIH1	3	52811601	52826084	31	rs11130321	rs11718060	530.494	1.15831e-12	1.03035e-13	rs3774354
ITIH3	3	52828783	52843025	32	rs113859860	rs56136581	521.906	1.70934e-12	1.03035e-13	rs3774354
ITIH4	3	52847005	52864717	36	rs113474502	rs6798472	615.276	1.60038e-12	1.03035e-13	rs3774354
KANSL1	17	44107281	44302740	67	rs3785884	rs2668622	1070.48	5.69466e-10	3.31512e-11	rs2732601
KANSL1-AS1	17	44270938	44274089	12	rs117319569	rs1724404	218.768	1.5146e-08	3.31512e-11	rs2732601
KLHL42	12	27933186	27955973	112	rs4931360	rs7304170	860.436	1.21814e-10	1.99125e-15	rs58649696
LINC00208	8	11434043	11438850	113	rs2618443	rs73201424	781.869	2.01015e-06	8.12916e-07	rs11784941
LMX1B	9	129376721	129463311	169	rs10987360	rs10987461	1193.1	3.08726e-10	1.65705e-12	rs62578127
LOC100128505	9	119266561	119324572	83	rs10739462	rs7027788	818.745	7.23252e-10	1.6144e-11	rs2416564
LOC101928748	9	117881818	117900688	66	rs78580914	rs6478150	683.045	2.00536e-10	2.10551e-10	rs4979493
LOC157273	8	9182560	9192590	154	rs11783117	rs4240625	1198.94	1.43322e-08	6.87056e-09	rs330088
LOC644172	17	43677491	43679748	19	rs2696654	rs647483	343.084	1.92384e-08	8.87366e-11	rs594591
LOC644172_dup_1	17	44320929	44323154	38	rs1918786	rs7209589	788.65	9.24519e-10	3.31512e-11	rs2732601
LRIG3	12	59265936	59314319	44	rs10877167	rs7979941	496.737	5.79563e-09	1.90969e-09	rs17120227
LRRC37A	17	44372496	44415160	32	rs1724404	rs62073915	672.918	4.17948e-10	5.0339e-11	rs2532363
LRRC43	12	122652265	122688018	61	rs28642975	rs12824385	489.964	2.63244e-07	2.06652e-11	rs11059094
LTBP3	11	65306029	65325699	34	rs11227205	rs2306361	332.077	3.11443e-07	8.85281e-09	rs10896015
MALAT1	11	65265232	65273939	22	rs117789850	rs10896015	254.895	1.12339e-06	8.85281e-09	rs10896015
MAPT	17	43971747	44105699	81	rs17763634	rs56100031	781.544	1.44699e-09	1.18606e-11	rs62063281
MAPT-AS1	17	43920721	43972879	57	rs12944712	rs62062781	649.122	7.16013e-10	3.70973e-11	rs62057151
MAPT-IT1	17	43973148	43976164	44	rs242944	rs242559	475.086	2.72011e-09	5.62981e-11	rs62061733
MFHAS1	8	8641998	8751131	184	rs515154	rs6981745	1492.25	8.29702e-08	1.9171e-08	rs399123
MGC57346	17	43697711	43715329	27	rs2696654	rs17688126	438.404	8.9338e-09	6.46605e-11	rs56400821
MIR4660	8	8905954	8906028	82	rs11779660	rs7014850	671.474	4.29218e-07	1.27145e-08	rs10081437
MIR548AR_dup_2	11	65282807	65282828	21	rs3132767	rs2510078	255.068	6.37294e-07	8.85281e-09	rs10896015
MIR548BA_dup_1	11	65282808	65282833	21	rs3132767	rs2510078	255.068	6.37294e-07	8.85281e-09	rs10896015
MIR586	6	45165410	45165507	17	rs1324536	rs12205379	231.505	2.78385e-09	2.07694e-11	rs12204678
MIR598	8	10892715	10892812	73	rs11777667	rs13248264	575.891	1.33167e-06	1.20496e-06	rs2898257
MIR6878	1	150464820	150464886	36	rs3862206	rs71622702	303.2	1.49583e-06	1.74878e-08	rs12040949
MIR6880	12	124821726	124821788	114	rs10773078	rs1542975	816.845	2.6493e-07	7.98168e-07	rs1809889
MIR8064	3	52880478	52880568	28	rs2240921	rs75791629	457.702	2.51156e-11	1.20279e-11	rs2240920
MLXIP	12	122516633	122631894	74	rs2272133	rs113937947	795.144	5.81421e-10	2.06652e-11	rs11059094
MRPS21	1	150266261	150281414	23	rs113186789	rs12142331	197.494	1.28398e-06	6.31992e-08	rs500812
MUSTN1	3	52867130	52869235	31	rs2710322	rs2336668	513.495	7.93544e-12	1.03035e-13	rs3774354
MYO6	6	76458908	76629254	79	rs9343314	rs56348782	531.738	1.10634e-08	6.71323e-12	rs71561438
NACA2	17	59667793	59668563	41	rs11079437	rs12449319	362.087	2.66089e-09	1.9133e-11	rs7221010
NCOR2	12	124808956	125052010	378	rs78538303	rs11057709	1161.29	1.32676e-06	7.98168e-07	rs1809889
NEK4	3	52744795	52804965	28	rs7651709	rs2239548	516.625	3.21823e-12	1.03035e-13	rs3774354
NISCH	3	52489523	52527088	33	rs409803	rs1133415	319.562	4.35497e-09	2.78609e-11	rs1010552
NPM1	5	170814707	170837888	60	rs62381622	rs3097852	427.4	1.57523e-06	1.08234e-06	rs75073573
NSF	17	44668034	44834828	35	rs7209664	rs74853344	395.759	6.83847e-08	3.6953e-09	rs199529
NSFP1_dup_1	17	44668099	44718040	6	rs7209664	rs199460	102.848	2.13533e-07	3.16607e-08	rs199461
NT5DC2	3	52558384	52569093	22	rs11921116	rs12487445	260.503	1.39397e-09	2.78609e-11	rs1010552
PBRM1	3	52579367	52719866	29	rs9846089	rs767418	355.481	7.89838e-10	2.78609e-11	rs1010552
PELI3	11	66233797	66244808	23	rs77498041	rs74491182	210.625	2.4489e-07	2.04462e-07	rs11550299
PHF7	3	52444576	52457657	23	rs11706515	rs1011062	167.352	1.33092e-06	2.33142e-10	rs1546737
PPP1R3B	8	8993763	9009152	110	rs78799288	rs58279592	926.227	1.60271e-07	1.27145e-08	rs10081437
PRPF3	1	150293927	150325704	30	rs10494266	rs834239	233.767	1.55845e-06	6.31992e-08	rs500812
RGL1	1	183605207	183897666	151	rs35049461	rs12751980	664.673	8.32218e-07	3.90346e-10	rs10911472
RUNX2	6	45296053	45518819	128	rs12207402	rs7768962	993.428	9.00757e-12	2.89432e-12	rs2396502
SCYL1	11	65292547	65306182	30	rs11227201	rs61893788	309.432	5.83358e-07	8.85281e-09	rs10896015
SEMA3G	3	52467267	52479043	22	rs28481563	rs6445506	168.075	1.01278e-06	2.45551e-10	rs2272088
SENP6	6	76311621	76427994	38	rs7766411	rs2748957	339.87	1.48696e-08	1.31482e-13	rs28480026
SFMBT1	3	52937582	53080089	45	rs9682464	rs13320044	589.277	1.48354e-10	3.27491e-11	rs71301803
SGK223	8	8175257	8239344	134	rs11776232	rs200300542	1256.35	1.70006e-07	2.87246e-08	rs2976926
SLBP	4	1694526	1714030	59	rs62286255	rs58012990	470.364	1.57831e-07	1.85999e-09	rs11732213
SMAD3	15	67358194	67487533	124	rs12912238	rs12910062	595.295	3.79743e-08	4.22372e-11	rs28613758
SMIM4	3	52570620	52574586	24	rs887514	rs73078824	315.135	4.15877e-10	2.78609e-11	rs1010552
SNORD19	3	52723255	52723331	13	rs13060675	rs6445535	199.234	2.94374e-10	3.13888e-11	rs2268027
SNORD19B	3	52724753	52724846	13	rs11130311	rs2159644	199.327	2.91434e-10	3.13888e-11	rs2268027
SNORD69	3	52726751	52726828	14	rs13099479	rs112242273	209.792	3.09524e-10	3.13888e-11	rs2268027
SOX7	8	10581277	10588084	86	rs4840504	rs7814142	668.795	1.42889e-06	4.4198e-08	rs4484649
SPCS1	3	52739856	52742197	13	rs2336148	rs13061423	213.689	1.017e-10	3.07569e-11	rs2286800
SPPL2C	17	43922255	43924438	41	rs62057097	rs113161176	521.081	8.62369e-10	3.70973e-11	rs62057151
SSSCA1	11	65337942	65339239	33	rs75169347	rs12790427	291.378	7.66819e-07	8.85281e-09	rs10896015
SSSCA1-AS1	11	65336690	65337884	34	rs141777157	rs12790427	292.231	8.00787e-07	8.85281e-09	rs10896015
STAB1	3	52529355	52558511	31	rs676034	rs12632381	305.281	1.79413e-09	2.78609e-11	rs1010552
STH	17	44076615	44077060	34	rs242562	rs113434679	315.958	1.22368e-08	1.18606e-11	rs62063281
SUPT3H	6	44794466	45345788	86	rs911524	rs2224118	1308.64	3.04597e-12	2.89432e-12	rs2396502
TACC3	4	1723216	1746905	69	rs10025753	rs3135841	574.075	1.61119e-08	1.85999e-09	rs11732213
TARS2	1	150459839	150480085	44	rs7538981	rs12119250	331.134	1.27865e-06	1.74878e-08	rs12040949
TGFA	2	70674411	70781147	140	rs62149580	rs4852686	837.372	6.35628e-09	2.63559e-14	rs7571789
TGFA-IT1	2	70694516	70708772	68	rs12713697	rs7590191	761.518	8.02972e-12	2.63559e-14	rs7571789
TMEM110	3	52870771	52931597	37	rs1042779	rs13072395	638.544	1.03398e-11	1.46475e-12	rs2286798
TMEM110-MUSTN1	3	52867130	52931597	38	rs2710322	rs13072395	648.37	8.51288e-12	1.03035e-13	rs3774354
TMEM129	4	1717678	1723084	51	rs76791726	rs4865470	494.38	2.12845e-08	1.85999e-09	rs11732213
TNC	9	117781853	117880536	115	rs76609392	rs1970209	696.122	2.47143e-08	2.10551e-10	rs4979493
TNKS	8	9413444	9639856	161	rs10107887	rs12550323	1307.16	1.76271e-06	4.46194e-09	rs10107887
TNNC1	3	52485106	52488057	27	rs123598	rs4687545	217.561	6.64205e-07	1.34802e-10	rs731831
TRIM32	9	119449580	119463579	52	rs4472590	rs10732384	606.762	7.56513e-11	1.6552e-12	rs10817926
TSEN15	1	184020810	184043344	55	rs10911485	rs10911511	415.331	4.3204e-08	8.63927e-10	rs1046934
XKR6	8	10753656	11058875	310	rs11250082	rs2572408	2742.36	2.1504e-07	1.022e-08	rs9969436
ZBED5-AS1	11	10879763	10900823	51	rs72854326	rs12294220	360.562	1.54396e-06	1.21633e-06	rs603353

## Sheet: Table S5
Table S6 Single tissue S-Predixcan analysis.
Gene	zscore	pvalue	Tissue	p.adjust
LMX1B	5.21948	1.79428e-07	Adipose_Subcutaneous	0.000201041
COLGALT2	4.11912	3.80329e-05	Adipose_Subcutaneous	0.0156252
COL11A1	-7.82226	5.18828e-15	Adipose_Visceral_Omentum	6.27211e-11
ITIH1	-6.57584	4.83802e-11	Adipose_Visceral_Omentum	2.92434e-07
TSEN15	-4.7376	2.1626e-06	Adipose_Visceral_Omentum	0.00145242
COLGALT2	4.2874	1.80777e-05	Adipose_Visceral_Omentum	0.00858336
LTBP3	-3.74956	0.000177144	Adipose_Visceral_Omentum	0.0437038
COL11A1	-7.97472	1.52721e-15	Adrenal_Gland	1.67734e-11
COLGALT2	5.11802	3.08754e-07	Adrenal_Gland	0.000308276
TSEN15	-4.70604	2.52576e-06	Adrenal_Gland	0.00173378
LTBP3	-4.45827	8.26234e-06	Adrenal_Gland	0.00378105
LRIG3	-3.91704	8.96419e-05	Artery_Aorta	0.0297138
ITIH1	-6.57584	4.83802e-11	Artery_Coronary	3.56986e-07
TSEN15	-5.86001	4.62848e-09	Artery_Coronary	6.46194e-06
LTBP3	-4.45827	8.26234e-06	Artery_Coronary	0.00354931
TSEN15	-4.01585	5.92316e-05	Artery_Tibial	0.0226172
TSEN15	-5.86001	4.62848e-09	Brain_Amygdala	9.38564e-06
TSEN15	-5.86001	4.62848e-09	Brain_Anterior_cingulate_cortex_BA24	8.34747e-06
LRIG3	-5.48417	4.15405e-08	Brain_Anterior_cingulate_cortex_BA24	4.4951e-05
COLGALT2	5.11802	3.08754e-07	Brain_Anterior_cingulate_cortex_BA24	0.000241548
TSEN15	-5.86001	4.62848e-09	Brain_Caudate_basal_ganglia	1.31738e-05
COLGALT2	5.11802	3.08754e-07	Brain_Caudate_basal_ganglia	0.000326054
TGFA	-4.36848	1.25114e-05	Brain_Caudate_basal_ganglia	0.00474808
TSEN15	-5.86001	4.62848e-09	Brain_Cerebellar_Hemisphere	1.03993e-05
TGFA	-6.75447	1.43363e-11	Brain_Cerebellum	1.63606e-07
TSEN15	-5.86001	4.62848e-09	Brain_Cerebellum	1.0564e-05
COLGALT2	5.4809	4.23171e-08	Brain_Cerebellum	5.36581e-05
TGFA	-7.45946	8.68795e-14	Brain_Cortex	1.00554e-09
TSEN15	-5.86001	4.62848e-09	Brain_Cortex	1.33925e-05
COLGALT2	5.11802	3.08754e-07	Brain_Cortex	0.000274886
LTBP3	-4.45827	8.26234e-06	Brain_Cortex	0.00363155
LRIG3	-3.91704	8.96419e-05	Brain_Cortex	0.0220748
TGFA	-5.82414	5.74082e-09	Brain_Frontal_Cortex_BA9	7.25002e-06
TSEN15	-5.56577	2.60995e-08	Brain_Frontal_Cortex_BA9	2.96647e-05
COLGALT2	5.11802	3.08754e-07	Brain_Frontal_Cortex_BA9	0.000269946
LTBP3	-4.45827	8.26234e-06	Brain_Frontal_Cortex_BA9	0.00391291
TSEN15	-5.86001	4.62848e-09	Brain_Hippocampus	1.00521e-05
COLGALT2	5.11802	3.08754e-07	Brain_Hippocampus	0.000372528
LTBP3	-3.79298	0.000148848	Brain_Hippocampus	0.0433707
COLGALT2	6.08719	1.14906e-09	Brain_Hypothalamus	1.82516e-06
TSEN15	-5.64645	1.63792e-08	Brain_Hypothalamus	1.9888e-05
LTBP3	-4.45827	8.26234e-06	Brain_Hypothalamus	0.00410413
TSEN15	-5.86001	4.62848e-09	Brain_Nucleus_accumbens_basal_ganglia	8.7648e-06
COLGALT2	5.11802	3.08754e-07	Brain_Nucleus_accumbens_basal_ganglia	0.000250576
COL11A1	-7.97472	1.52721e-15	Brain_Putamen_basal_ganglia	1.69628e-11
TSEN15	-5.86001	4.62848e-09	Brain_Putamen_basal_ganglia	1.02817e-05
COLGALT2	5.11802	3.08754e-07	Brain_Putamen_basal_ganglia	0.000263794
LTBP3	-4.45827	8.26234e-06	Brain_Putamen_basal_ganglia	0.00417135
TSEN15	-5.86001	4.62848e-09	Brain_Spinal_cord_cervical_c-1	6.85148e-06
LRIG3	-3.91704	8.96419e-05	Brain_Spinal_cord_cervical_c-1	0.0216016
TGFA	-3.83153	0.000127346	Brain_Spinal_cord_cervical_c-1	0.0286861
TSEN15	-5.86001	4.62848e-09	Brain_Substantia_nigra	9.13199e-06
LRIG3	3.91704	8.96419e-05	Breast_Mammary_Tissue	0.0298087
TSEN15	-5.86001	4.62848e-09	Cells_EBV-transformed_lymphocytes	9.12181e-06
LRIG3	-3.77013	0.000163164	Cells_EBV-transformed_lymphocytes	0.0373912
COLGALT2	6.59625	4.2168e-11	Colon_Sigmoid	3.77506e-07
TSEN15	-5.86001	4.62848e-09	Colon_Sigmoid	1.09334e-05
LTBP3	-4.45827	8.26234e-06	Colon_Sigmoid	0.00464698
COLGALT2	5.11802	3.08754e-07	Colon_Transverse	0.000343747
LTBP3	-4.45827	8.26234e-06	Colon_Transverse	0.0041174
COLGALT2	5.87716	4.17371e-09	Esophagus_Gastroesophageal_Junction	8.60061e-06
TSEN15	-5.86001	4.62848e-09	Esophagus_Gastroesophageal_Junction	8.60061e-06
MAPT	-3.68586	0.000227933	Esophagus_Gastroesophageal_Junction	0.0478334
COLGALT2	5.11802	3.08754e-07	Esophagus_Mucosa	0.000416131
COLGALT2	5.11802	3.08754e-07	Esophagus_Muscularis	0.000288566
TSEN15	-5.03336	4.81948e-07	Esophagus_Muscularis	0.000418262
COLGALT2	6.86234	6.77432e-12	Heart_Atrial_Appendage	7.84602e-08
TSEN15	-5.18964	2.10703e-07	Heart_Atrial_Appendage	0.000162691
LMX1B	-5.13775	2.78049e-07	Heart_Atrial_Appendage	0.000201273
LTBP3	-4.45827	8.26234e-06	Heart_Atrial_Appendage	0.00368055
TSEN15	-5.86001	4.62848e-09	Heart_Left_Ventricle	8.40687e-06
COLGALT2	4.04388	5.25729e-05	Heart_Left_Ventricle	0.0184819
COLGALT2	5.87716	4.17371e-09	Kidney_Cortex	5.67584e-06
TSEN15	-5.86001	4.62848e-09	Kidney_Cortex	5.67584e-06
LRIG3	3.88714	0.000101431	Liver	0.0322456
COLGALT2	7.27991	3.3404e-13	Lung	4.16315e-09
SLBP	-5.8177	5.96624e-09	Minor_Salivary_Gland	1.09858e-05
LTBP3	-4.45827	8.26234e-06	Minor_Salivary_Gland	0.00536955
SMAD3	4.28199	1.85233e-05	Minor_Salivary_Gland	0.0107708
LRIG3	3.91704	8.96419e-05	Minor_Salivary_Gland	0.0365241
SMAD3	-6.27628	3.46772e-10	Muscle_Skeletal	1.73747e-06
COLGALT2	5.87716	4.17371e-09	Muscle_Skeletal	5.22093e-06
TSEN15	-5.86001	4.62848e-09	Muscle_Skeletal	5.22093e-06
COL11A1	-4.54822	5.41006e-06	Muscle_Skeletal	0.00254273
LRIG3	-3.91828	8.91834e-05	Muscle_Skeletal	0.0257946
LTBP3	-3.75287	0.000174823	Muscle_Skeletal	0.0419575
TSEN15	-4.91115	9.05438e-07	Nerve_Tibial	0.000783445
LTBP3	-4.45827	8.26234e-06	Nerve_Tibial	0.00466247
LRIG3	-3.88714	0.000101431	Nerve_Tibial	0.0376135
COLGALT2	5.87716	4.17371e-09	Ovary	5.77015e-06
SMAD3	-5.25431	1.48581e-07	Ovary	0.000131045
TSEN15	-4.48583	7.26294e-06	Ovary	0.00321313
LTBP3	-4.45827	8.26234e-06	Ovary	0.00351467
COLGALT2	5.6103	2.0198e-08	Pancreas	2.04312e-05
LTBP3	4.9664	6.8206e-07	Pancreas	0.00047433
LRIG3	3.84861	0.000118791	Pancreas	0.0330446
RUNX2	5.57088	2.53458e-08	Pituitary	3.34367e-05
TSEN15	-4.60794	4.06683e-06	Pituitary	0.00241427
COLGALT2	5.87716	4.17371e-09	Prostate	8.94223e-06
TSEN15	-5.86001	4.62848e-09	Prostate	8.94223e-06
LTBP3	-4.45827	8.26234e-06	Skin_Not_Sun_Exposed_Suprapubic	0.00430296
COL11A1	5.92983	3.03245e-09	Skin_Sun_Exposed_Lower_leg	7.74245e-06
COLGALT2	3.78454	0.000153991	Skin_Sun_Exposed_Lower_leg	0.0434547
TSEN15	-5.86001	4.62848e-09	Small_Intestine_Terminal_Ileum	8.66683e-06
MAPT	-3.68586	0.000227933	Small_Intestine_Terminal_Ileum	0.0492467
MAPT	5.16034	2.46504e-07	Spleen	0.000235781
COLGALT2	4.91728	8.77547e-07	Spleen	0.000671499
TSEN15	-4.65297	3.27191e-06	Spleen	0.00204616
SMAD3	4.28199	1.85233e-05	Spleen	0.00817732
LTBP3	-4.45827	8.26234e-06	Stomach	0.00448409
LMX1B	-5.33645	9.47861e-08	Testis	0.000175177
LTBP3	4.45827	8.26234e-06	Testis	0.00531125
SMAD3	3.90241	9.52396e-05	Testis	0.0281624
TSEN15	-5.86001	4.62848e-09	Thyroid	9.23933e-06
LMX1B	5.16103	2.45597e-07	Thyroid	0.000264344
COLGALT2	5.1022	3.35734e-07	Thyroid	0.000333564
TSEN15	-5.86001	4.62848e-09	Uterus	1.59821e-05
LRIG3	3.91704	8.96419e-05	Vagina	0.0378363
LTBP3	-3.87524	0.00010652	Whole_Blood	0.031892

## Sheet: Table S6
Table S7 Multi-tissue S-Multixcan analysis
gene	gene_name	pvalue	n	n_indep	p_i_best	t_i_best	p_i_worst	t_i_worst	eigen_max	eigen_min	eigen_min_kept	z_min	z_max	z_mean	z_sd	tmi	status	FDR
ENSG00000060718.20	COL11A1	1.13865e-18	15	5	1.52721e-15	Brain_Putamen_basal_ganglia	0.0961307	Adipose_Subcutaneous	7.58004	3.66894e-18	0.447542	-7.97472	5.92983	-0.903795	4.41347	5	0	1.48024e-17
ENSG00000198756.10	COLGALT2	1.81664e-11	36	7	3.3404e-13	Lung	0.215604	Pituitary	19.6228	7.20535e-16	0.720107	1.2383	7.27991	4.68942	1.47778	7	0	1.18082e-10
ENSG00000136944.17	LMX1B	3.52175e-10	24	8	9.47861e-08	Testis	0.757073	Colon_Sigmoid	11.6798	5.13587e-18	0.445804	-5.33645	5.21948	-0.926023	2.63346	8	0	1.52609e-09
ENSG00000055957.10	ITIH1	1.5496e-09	5	3	4.83802e-11	Adipose_Visceral_Omentum	0.454874	Esophagus_Gastroesophageal_Junction	2.46903	7.15315e-19	0.968058	-6.57584	-0.747313	-3.10554	3.16841	3	0	5.03619e-09
ENSG00000163235.15	TGFA	2.07811e-09	30	7	8.68795e-14	Brain_Cortex	0.938202	Muscle_Skeletal	14.5461	5.91808e-16	0.634061	-7.45946	1.77612	-0.769819	2.46583	7	0	5.40308e-09
ENSG00000163950.12	SLBP	1.87844e-08	24	4	5.96624e-09	Minor_Salivary_Gland	0.12556	Thyroid	18.292	1.61557e-19	0.970404	-5.8177	2.7848	-2.47117	1.61701	4	0	3.99197e-08
ENSG00000124813.20	RUNX2	2.14952e-08	18	4	2.53458e-08	Pituitary	0.925786	Adipose_Subcutaneous	13.1861	1.20533e-17	0.761637	-0.413188	5.57088	0.536135	1.48766	4	0	3.99197e-08
ENSG00000198860.11	TSEN15	1.08073e-07	49	3	4.62848e-09	Artery_Coronary	0.898301	Esophagus_Mucosa	37.7291	3.71775e-15	1.49005	-5.86001	2.53553	-4.27173	2.21873	3	0	1.75618e-07
ENSG00000168056.15	LTBP3	1.27329e-07	45	3	6.8206e-07	Pancreas	0.867919	Adipose_Subcutaneous	30.8595	2.73606e-15	3.76957	-4.45827	4.9664	-1.57298	3.14559	3	0	1.8392e-07
ENSG00000166949.15	SMAD3	5.38784e-07	47	9	3.46772e-10	Muscle_Skeletal	0.983805	Adipose_Visceral_Omentum	21.5737	1.73908e-15	0.793735	-6.27628	4.28199	-0.864104	2.43549	9	0	7.0042e-07
ENSG00000186868.15	MAPT	5.79955e-06	16	3	2.46504e-07	Spleen	0.0281846	Brain_Spinal_cord_cervical_c-1	13.4625	5.57381e-18	0.869598	-3.71078	5.16034	-2.9651	2.21593	3	0	6.85401e-06
ENSG00000139263.11	LRIG3	0.000568952	29	2	4.15405e-08	Brain_Anterior_cingulate_cortex_BA24	0.477891	Pituitary	22.1127	1.56662e-15	6.08521	-5.48417	3.91704	-0.564183	3.3772	2	0	0.000616365
ENSG00000148219.16	ASTN2	0.0846982	44	8	0.025107	Lung	0.993954	Esophagus_Gastroesophageal_Junction	21.4108	6.70826e-16	0.74123	-2.23975	1.76789	0.123421	0.733522	8	0	0.0846982

## Sheet: Table S7
Table S8 SMR analysis from GTEx v8 eQTL to MTAG-HOA (FDR<0.05 and p-HEIDI>0.01).
probeID	ProbeChr	Gene	Probe_bp	topSNP	topSNP_chr	topSNP_bp	A1	A2	Freq	b_GWAS	se_GWAS	p_GWAS	b_eQTL	se_eQTL	p_eQTL	b_SMR	se_SMR	p_SMR	p_HEIDI	nsnp_HEIDI	File_Name	BH_pvalue
ENSG00000136944	9	LMX1B	129376722	rs6478746	9	129367398	A	G	0.702783	-0.2777	0.0131006	0.0024878	-0.264532	0.0441049	2.00023e-09	1.04978	0.181899	7.87011e-09	9.51922e-07	3	Adipose_Subcutaneous.lite.smr	8.67958e-09
ENSG00000168056	11	LTBP3	65306276	rs11227221	11	65319265	C	T	0.703777	-0.3245	-0.00842377	0.00237981	-0.16744	0.0178954	8.23462e-21	1.93801	0.21315	9.70199e-20	2.31597e-22	8	Adipose_Subcutaneous.lite.smr	2.62741e-19
ENSG00000198860	1	TSEN15	184020811	rs6700096	1	184038151	T	C	0.644135	-0.3668	0.00522021	0.00231195	0.190288	0.0318607	2.33651e-09	-1.9276	0.323911	2.66449e-09	0.927805	3	Adipose_Visceral_Omentum.lite.smr	3.17456e-09
ENSG00000198756	1	COLGALT2	183898796	rs11583233	1	183900137	T	C	0.560636	-0.4248	0.00343986	0.00225404	-0.475416	0.0718363	3.63969e-11	0.893533	0.135208	3.88058e-11	0.0155743	6	Adrenal_Gland.lite.smr	6.59154e-11
ENSG00000198860	1	TSEN15	184020811	rs6700096	1	184038151	T	C	0.644135	-0.3668	0.00522021	0.00231195	0.226848	0.0369267	8.08762e-10	-1.61694	0.264212	9.36614e-10	0.100717	9	Artery_Aorta.lite.smr	1.19345e-09
ENSG00000186868	17	MAPT	43971748	rs7209589	17	44369420	G	A	0.753479	-0.2263	-0.00905091	0.00266277	-0.385664	0.0557949	4.77293e-12	0.58678	0.0880751	2.69629e-11	4.82933e-14	11	Artery_Aorta.lite.smr	4.10848e-11
ENSG00000198860	1	TSEN15	184020811	rs6700096	1	184038151	T	C	0.644135	-0.3668	0.00522021	0.00231195	0.176546	0.0243785	4.42554e-13	-2.07765	0.288413	5.85972e-13	0.117631	9	Artery_Tibial.lite.smr	9.56614e-13
ENSG00000186868	17	MAPT	43971748	rs2532341	17	44345428	G	A	0.702783	-0.2905	-0.00731217	0.00245422	-0.183528	0.0334126	3.95663e-08	1.58286	0.290913	5.29766e-08	4.67505e-12	8	Artery_Tibial.lite.smr	5.33901e-08
ENSG00000198756	1	COLGALT2	183898796	rs7539021	1	183935831	G	A	0.604374	-0.3867	-0.0117096	0.00228791	0.431253	0.0426192	4.56208e-24	-0.896689	0.0926831	3.859e-22	0.0256211	4	Brain_Caudate_basal_ganglia.lite.smr	2.63734e-21
ENSG00000163235	2	TGFA	70674412	rs3821264	2	70701076	C	T	0.49006	-0.4967	0.01516	0.00222845	0.21912	0.0401778	4.9318e-08	-2.26679	0.421358	7.45974e-08	0.306041	3	Brain_Caudate_basal_ganglia.lite.smr	7.50291e-08
ENSG00000148219	9	ASTN2	119187504	rs73657674	9	119903425	A	G	0.166004	-0.829	0.00174932	0.00295929	-0.63753	0.0847521	5.38245e-14	1.30033	0.172885	5.4216e-14	4.92886e-18	4	Brain_Cerebellum.lite.smr	1.21898e-13
ENSG00000198756	1	COLGALT2	183898796	rs7539021	1	183935831	G	A	0.604374	-0.3867	-0.0117096	0.00228791	0.307565	0.0563182	4.72932e-08	-1.2573	0.23335	7.12374e-08	0.437233	3	Brain_Cortex.lite.smr	7.19659e-08
ENSG00000163235	2	TGFA	70674412	rs3755381	2	70718695	C	T	0.527833	-0.4755	0.016707	0.00223108	0.301067	0.0450184	2.26792e-11	-1.57938	0.242596	7.49854e-11	0.861708	3	Brain_Cortex.lite.smr	1.21304e-10
ENSG00000198756	1	COLGALT2	183898796	rs7539021	1	183935831	G	A	0.604374	-0.3867	-0.0117096	0.00228791	0.364857	0.0479566	2.78244e-14	-1.05987	0.142958	1.22675e-13	0.0850263	4	Brain_Hippocampus.lite.smr	3.57484e-13
ENSG00000124813	6	RUNX2	45295894	rs2819865	6	45443176	G	A	0.685885	-0.3207	-0.00340007	0.00238717	0.393349	0.0715645	3.87571e-08	-0.815307	0.148586	4.08551e-08	0.014931	3	Brain_Hippocampus.lite.smr	4.20966e-08
ENSG00000198756	1	COLGALT2	183898796	rs7539021	1	183935831	G	A	0.604374	-0.3867	-0.0117096	0.00228791	0.310358	0.0439105	1.57219e-12	-1.24598	0.180278	4.79736e-12	0.11087	4	Brain_Hypothalamus.lite.smr	1.02618e-11
ENSG00000198756	1	COLGALT2	183898796	rs7539021	1	183935831	G	A	0.604374	-0.3867	-0.0117096	0.00228791	0.389427	0.0459523	2.35892e-17	-0.992997	0.12097	2.23731e-16	0.043171	4	Brain_Nucleus_accumbens_basal_ganglia.lite.smr	7.5735e-16
ENSG00000198756	1	COLGALT2	183898796	rs7539021	1	183935831	G	A	0.604374	-0.3867	-0.0117096	0.00228791	0.567042	0.0578772	1.15608e-22	-0.68196	0.0726054	5.84834e-21	0.00397137	6	Brain_Putamen_basal_ganglia.lite.smr	3.98234e-20
ENSG00000124813	6	RUNX2	45295894	rs2677109	6	45407654	G	A	0.664016	-0.3492	-0.00495303	0.00233723	0.586795	0.0823993	1.06865e-12	-0.595097	0.0839903	1.38734e-12	2.60361e-10	3	Brain_Putamen_basal_ganglia.lite.smr	3.08606e-12
ENSG00000198756	1	COLGALT2	183898796	rs10752926	1	183939424	G	A	0.663022	-0.3458	-0.0111495	0.00234258	0.592702	0.0871137	1.01913e-11	-0.58343	0.08779	3.01687e-11	1.18097e-05	4	Brain_Substantia_nigra.lite.smr	6.36798e-11
ENSG00000168056	11	LTBP3	65306276	rs3200401	11	65271832	T	C	0.201789	-0.7828	0.00972685	0.00270214	0.258325	0.0363468	1.18401e-12	-3.03029	0.428027	1.44499e-12	5.0113e-13	5	Breast_Mammary_Tissue.lite.smr	2.59968e-12
ENSG00000198860	1	TSEN15	184020811	rs1926921	1	184032403	A	G	0.642147	-0.3685	0.00508046	0.00230971	0.168985	0.0212769	1.98658e-15	-2.18067	0.276209	2.90334e-15	0.0381881	9	Cells_Cultured_fibroblasts.lite.smr	5.60404e-15
ENSG00000166949	15	SMAD3	67356101	rs56324967	15	67402824	C	T	0.678926	-0.3241	-0.00316803	0.00238058	-0.322236	0.0305356	4.92996e-26	1.00578	0.0958154	8.90631e-26	1.90451e-06	6	Cells_Cultured_fibroblasts.lite.smr	3.37949e-25
ENSG00000186868	17	MAPT	43971748	rs242559	17	44025888	A	C	0.749503	-0.2343	0.0161638	0.00263055	0.642286	0.0615381	1.67657e-25	-0.364791	0.0430686	2.45397e-17	2.03562e-23	19	Colon_Sigmoid.lite.smr	7.23173e-17
ENSG00000186868	17	MAPT	43971748	rs242559	17	44025888	A	C	0.749503	-0.2343	0.0161638	0.00263055	0.194008	0.0312191	5.1524e-10	-1.20768	0.211443	1.11902e-08	3.41633e-05	4	Colon_Transverse.lite.smr	1.25033e-08
ENSG00000198756	1	COLGALT2	183898796	rs7539021	1	183935831	G	A	0.604374	-0.3867	-0.0117096	0.00228791	0.242006	0.0419334	7.8711e-09	-1.59789	0.28107	1.30783e-08	0.238949	3	Esophagus_Mucosa.lite.smr	1.41728e-08
ENSG00000166949	15	SMAD3	67356101	rs28360855	15	67458805	A	G	0.594433	-0.4039	0.00244105	0.00227073	-0.430194	0.0359436	5.1915e-33	0.938879	0.0786503	7.55643e-33	6.5802e-21	7	Esophagus_Mucosa.lite.smr	4.62391e-32
ENSG00000186868	17	MAPT	43971748	rs62063850	17	44073739	A	G	0.241551	-0.7729	-0.0171132	0.00265945	0.687844	0.037777	4.45875e-74	-1.12366	0.0665386	5.58155e-64	5.23548e-52	20	Esophagus_Mucosa.lite.smr	1.41455e-62
ENSG00000198756	1	COLGALT2	183898796	rs7539021	1	183935831	G	A	0.604374	-0.3867	-0.0117096	0.00228791	0.206036	0.0289815	1.16692e-12	-1.87686	0.270051	3.65252e-12	0.0286948	4	Esophagus_Muscularis.lite.smr	5.80094e-12
ENSG00000186868	17	MAPT	43971748	rs242559	17	44025888	A	C	0.749503	-0.2343	0.0161638	0.00263055	0.444321	0.0537263	1.33865e-16	-0.527321	0.0734103	6.80941e-13	3.19039e-16	17	Heart_Left_Ventricle.lite.smr	1.28046e-12
ENSG00000198756	1	COLGALT2	183898796	rs10797924	1	183937280	G	A	0.587475	-0.4166	-0.0107573	0.00226006	0.621777	0.0769105	6.24595e-16	-0.670015	0.0846639	2.49597e-15	0.767163	3	Liver.lite.smr	7.505e-15
ENSG00000198756	1	COLGALT2	183898796	rs7539021	1	183935831	G	A	0.604374	-0.3867	-0.0117096	0.00228791	0.229263	0.0375781	1.0542e-09	-1.68671	0.281144	1.97977e-09	0.452335	4	Lung.lite.smr	2.39182e-09
ENSG00000198860	1	TSEN15	184020811	rs1926921	1	184032403	A	G	0.642147	-0.3685	0.00508046	0.00230971	0.151293	0.0252228	1.99443e-09	-2.43567	0.407449	2.26096e-09	0.425158	5	Lung.lite.smr	2.71365e-09
ENSG00000186868	17	MAPT	43971748	rs62063850	17	44073739	A	G	0.241551	-0.7729	-0.0171132	0.00265945	0.599787	0.0501962	6.58215e-33	-1.28862	0.111555	7.26076e-31	5.49249e-26	20	Lung.lite.smr	4.18369e-30
ENSG00000163950	4	SLBP	1694527	rs17680831	4	1732410	T	C	0.263419	-0.7385	-0.00751531	0.00253543	0.248954	0.0266275	8.80647e-21	-2.96641	0.318713	1.3092e-20	1.07893e-09	6	Muscle_Skeletal.lite.smr	3.5828e-20
ENSG00000168056	11	LTBP3	65306276	rs11607147	11	65346178	C	T	0.694831	-0.3268	-0.00824042	0.00237547	-0.199305	0.0255949	6.86769e-15	1.6397	0.214592	2.15553e-14	8.68604e-15	11	Muscle_Skeletal.lite.smr	3.90388e-14
ENSG00000166949	15	SMAD3	67356101	rs6494627	15	67338914	A	G	0.508946	-0.4867	-0.0131783	0.00222919	-0.261391	0.0317088	1.67251e-16	1.86196	0.231429	8.58872e-16	0.0295914	5	Muscle_Skeletal.lite.smr	1.73894e-15
ENSG00000060718	1	COL11A1	103342023	rs1406131	1	103754666	T	C	0.560636	-0.4177	-0.0177491	0.00225921	0.213174	0.0339461	3.39051e-10	-1.95943	0.32294	1.29935e-09	1.2502e-06	14	Nerve_Tibial.lite.smr	1.55312e-09
ENSG00000163235	2	TGFA	70674412	rs12476914	2	70594259	C	T	0.624254	-0.3596	0.00289115	0.00232181	0.197673	0.0235961	5.41343e-17	-1.81917	0.217645	6.35696e-17	8.35777e-07	6	Nerve_Tibial.lite.smr	1.38113e-16
ENSG00000055957	3	ITIH1	52811603	rs9879090	3	52648265	C	T	0.578529	-0.4522	-0.0124646	0.00223865	-0.299207	0.0493359	1.3221e-09	1.51133	0.252659	2.20844e-09	2.25385e-06	4	Nerve_Tibial.lite.smr	2.584e-09
ENSG00000168056	11	LTBP3	65306276	rs3200401	11	65271832	T	C	0.201789	-0.7828	0.00972685	0.00270214	0.266587	0.0277078	6.49542e-22	-2.93638	0.307366	1.25569e-21	2.36624e-22	12	Nerve_Tibial.lite.smr	3.75176e-21
ENSG00000186868	17	MAPT	43971748	rs41543317	17	44087500	G	A	0.647117	-0.3831	-0.00549293	0.00229192	0.219728	0.0396454	2.98462e-08	-1.74352	0.315574	3.29638e-08	0.00912586	4	Nerve_Tibial.lite.smr	3.39894e-08
ENSG00000198756	1	COLGALT2	183898796	rs7539021	1	183935831	G	A	0.604374	-0.3867	-0.0117096	0.00228791	0.370186	0.0652933	1.43146e-08	-1.04461	0.186944	2.2992e-08	0.568708	7	Pancreas.lite.smr	2.46261e-08
ENSG00000168056	11	LTBP3	65306276	rs2236684	11	65338944	G	T	0.0447316	-0.9478	-0.0189563	0.00500921	0.6015	0.0900805	2.43287e-11	-1.57573	0.238076	3.62624e-11	0.564458	3	Pancreas.lite.smr	5.55296e-11
ENSG00000198756	1	COLGALT2	183898796	rs10797924	1	183937280	G	A	0.587475	-0.4166	-0.0107573	0.00226006	0.259287	0.0434876	2.48679e-09	-1.60671	0.272653	3.79496e-09	0.43735	4	Skin_Not_Sun_Exposed_Suprapubic.lite.smr	4.38438e-09
ENSG00000186868	17	MAPT	43971748	rs199527	17	44843667	A	G	0.742545	-0.2437	0.0135072	0.0025953	-0.281664	0.0442278	1.90904e-10	0.865215	0.144074	1.90917e-09	4.91656e-08	11	Skin_Not_Sun_Exposed_Suprapubic.lite.smr	2.28033e-09
ENSG00000166949	15	SMAD3	67356101	rs12904824	15	67383287	A	G	0.5666	-0.4368	0.00639522	0.00224642	-0.189216	0.0271766	3.34392e-12	2.30847	0.333278	4.31195e-12	0.00797925	5	Skin_Sun_Exposed_Lower_leg.lite.smr	6.5379e-12
ENSG00000186868	17	MAPT	43971748	rs9897399	17	43804317	G	A	0.759443	-0.2272	0.017232	0.00265904	-0.479837	0.0508508	3.86651e-21	0.473494	0.0617056	1.67438e-14	1.34699e-18	20	Skin_Sun_Exposed_Lower_leg.lite.smr	3.07726e-14
ENSG00000198756	1	COLGALT2	183898796	rs10797924	1	183937280	G	A	0.587475	-0.4166	-0.0107573	0.00226006	0.349632	0.0586307	2.47212e-09	-1.19154	0.202167	3.77359e-09	0.557598	4	Small_Intestine_Terminal_Ileum.lite.smr	4.78817e-09
ENSG00000198756	1	COLGALT2	183898796	rs10797924	1	183937280	G	A	0.587475	-0.4166	-0.0107573	0.00226006	0.872641	0.0735909	1.95578e-32	-0.477401	0.0421048	8.4682e-30	3.38975e-06	8	Spleen.lite.smr	9.29097e-29
ENSG00000139263	12	LRIG3	59265931	rs10783930	12	59411100	C	T	0.777336	-0.2355	0.00509129	0.0026259	-0.41388	0.0644839	1.37763e-10	0.569006	0.0895024	2.05151e-10	1.02678e-06	4	Spleen.lite.smr	2.98441e-10
ENSG00000186868	17	MAPT	43971748	rs9912530	17	44836302	C	T	0.699801	-0.2749	0.0133196	0.00249561	-0.493078	0.0847685	5.99988e-09	0.557518	0.0995808	2.16022e-08	0.03439	4	Spleen.lite.smr	2.30818e-08
ENSG00000163235	2	TGFA	70674412	rs1807968	2	70708261	A	G	0.506958	-0.4853	0.0162034	0.00222936	-0.676943	0.0552413	1.59339e-34	0.716899	0.0632093	8.15619e-30	2.65874e-06	7	Testis.lite.smr	5.44491e-29
ENSG00000166949	15	SMAD3	67356101	rs62005974	15	67326727	C	T	0.542744	-0.4623	-0.00900237	0.00223476	0.196566	0.0264104	9.86011e-14	-2.35188	0.319297	1.76083e-13	0.139308	6	Testis.lite.smr	3.38047e-13
ENSG00000186868	17	MAPT	43971748	rs62063850	17	44073739	A	G	0.241551	-0.7729	-0.0171132	0.00265945	1.22397	0.0531924	3.68214e-117	-0.63147	0.0307995	2.04013e-93	2.04204e-68	20	Testis.lite.smr	5.54208e-91
ENSG00000198756	1	COLGALT2	183898796	rs7539021	1	183935831	G	A	0.604374	-0.3867	-0.0117096	0.00228791	0.205692	0.0356501	7.9393e-09	-1.88	0.330773	1.31851e-08	0.300715	3	Thyroid.lite.smr	1.41767e-08
ENSG00000166949	15	SMAD3	67356101	rs28360855	15	67458805	A	G	0.594433	-0.4039	0.00244105	0.00227073	0.228593	0.0375687	1.16735e-09	-1.7669	0.290581	1.19767e-09	0.0133571	3	Thyroid.lite.smr	1.41237e-09
ENSG00000186868	17	MAPT	43971748	rs7209589	17	44369420	G	A	0.753479	-0.2263	-0.00905091	0.00266277	-0.296794	0.044517	2.61118e-11	0.762482	0.118363	1.17986e-10	2.10183e-18	6	Thyroid.lite.smr	1.53236e-10
ENSG00000198756	1	COLGALT2	183898796	rs4233115	1	183936470	A	G	0.587475	-0.4176	-0.0108353	0.00225929	0.465672	0.02673	5.68664e-68	-0.896769	0.05649	9.46911e-57	4.5048e-28	10	Whole_Blood.lite.smr	1.25213e-55
ENSG00000198860	1	TSEN15	184020811	rs1926921	1	184032403	A	G	0.642147	-0.3685	0.00508046	0.00230971	0.111499	0.0187558	2.76828e-09	-3.30496	0.557808	3.12461e-09	0.147141	7	Whole_Blood.lite.smr	3.5999e-09
ENSG00000168056	11	LTBP3	65306276	rs3200401	11	65271832	T	C	0.201789	-0.7828	0.00972685	0.00270214	0.141504	0.019869	1.06489e-12	-5.532	0.7798	1.30172e-12	5.04737e-10	4	Whole_Blood.lite.smr	2.01464e-12

## Sheet: Table S8
Table S9 Cell-specific analyses of LDSC-SEG results
Name	pvalue	zscore
A02.165.Cartilage	0.00129405	3.01285
A15.382.490.555.567.Lymphocytes	0.00599289	2.51256
A11.497.497.600.Oocytes	0.00618632	2.50133
A11.118.637.555.567.562.B.Lymphocytes	0.00874121	2.3764
A05.360.490.Germ.Cells	0.00961951	2.34087
A11.329.629.Osteoblasts	0.0165664	2.13047
A11.872.190.260.Embryoid.Bodies	0.0373762	1.78198
A11.329.171.Chondrocytes	0.0647471	1.5161
A02.835.232.834.151.Cervical.Vertebrae	0.0696794	1.47818
A11.872.Stem.Cells	0.070386	1.47292
A11.329.228.Fibroblasts	0.0795042	1.40841
A11.329.114.Adipocytes	0.0968894	1.29948
A11.872.580.Mesenchymal.Stem.Cells	0.106454	1.24561
A06.407.Endocrine.Glands	0.126323	1.14394
A15.145.229.637.555.Leukocytes..Mononuclear	0.128074	1.13554
A15.145.229.637.555.567.562.725.Plasma.Cells	0.1283	1.13446
A11.872.190.Embryonic.Stem.Cells	0.128806	1.13205
A08.186.211.730.317.Diencephalon	0.132557	1.11439
A15.382.520.604.800.Palatine.Tonsil	0.133594	1.10956
A05.360.319.679.490.Endometrium	0.148356	1.04351
A05.360.319.679.Uterus	0.149427	1.03889
A05.360.319.114.630.Ovary	0.150129	1.03588
A15.382.490.555.567.622.Lymphocytes..Null	0.162795	0.983035
A05.360.Genitalia	0.166534	0.967951
A07.541.510.110.Aortic.Valve	0.16752	0.964013
A06.407.312.Gonads	0.17034	0.952821
A07.231.114.Arteries	0.172634	0.943807
A08.186.211.730.317.357.Hypothalamus	0.211057	0.80276
A03.734.Pancreas	0.228331	0.744355
A10.690.467.Muscle..Smooth	0.234926	0.722721
A11.382.Endocrine.Cells	0.239927	0.706537
A10.615.789.Serous.Membrane	0.252449	0.666802
A08.186.211.730.317.357.352.435.Hypothalamo.Hypophyseal.System	0.257982	0.64958
A05.360.319.Genitalia..Female	0.264202	0.630443
A06.407.900.Thyroid.Gland	0.27139	0.608615
A10.165.450.300.Cicatrix	0.276221	0.594105
A11.620.520.Myocytes..Smooth.Muscle	0.292936	0.544827
A02.835.583.443.800.800.Synovial.Fluid	0.331059	0.43699
A15.145.846.Serum	0.343072	0.404095
A15.382.520.604.700.Spleen	0.346707	0.394227
A05.360.319.114.373.Fallopian.Tubes	0.358392	0.362761
A02.835.583.443.800.Synovial.Membrane	0.367278	0.339072
A05.810.453.324.Kidney.Cortex	0.389197	0.281413
A10.165.114.830.750.Subcutaneous.Fat	0.396882	0.261427
A15.382.490.555.567.537.Killer.Cells..Natural	0.402496	0.246892
A11.118.637.Leukocytes	0.411247	0.224338
A04.411.Lung	0.422932	0.194398
A05.360.319.679.256.Cervix.Uteri	0.44622	0.135217
A11.872.378.590.817.Megakaryocyte.Erythroid.Progenitor.Cells	0.454388	0.114583
A11.872.040.Adult.Stem.Cells	0.464667	0.0886824
A11.118.637.555.567.569.T.Lymphocytes	0.470053	0.0751364
A05.360.444.492.362.Foreskin	0.473172	0.0672983
A10.165.114.830.500.750.Subcutaneous.Fat..Abdominal	0.474686	0.0634957
A11.436.329.Granulosa.Cells	0.479781	0.0507028
A15.145.229.Blood.Cells	0.485491	0.0363773
A03.556.124.526.767.Rectum	0.506529	-0.016366
A05.360.319.887.Vulva	0.509053	-0.0226938
A15.145.Blood	0.510735	-0.0269127
A10.165.450.300.425.Keloid	0.543038	-0.10809
A15.145.300.Fetal.Blood	0.547875	-0.120293
A05.360.444.Genitalia..Male	0.553491	-0.134486
A03.556.249.249.209.Cecum	0.586642	-0.218916
A05.810.453.Kidney	0.586717	-0.219109
A03.556.249.124.Ileum	0.595888	-0.242717
A03.556.249.249.356.668.Colon..Sigmoid	0.622026	-0.310807
A08.186.211.730.885.287.249.Basal.Ganglia	0.633778	-0.341877
A11.436.Epithelial.Cells	0.637359	-0.351407
A10.272.Epithelium	0.661722	-0.417168
A07.541.358.100.Atrial.Appendage	0.67173	-0.444696
A10.690.Muscles	0.673794	-0.450413
A07.231.Blood.Vessels	0.674516	-0.452418
A15.382.490.315.583.Neutrophils	0.681659	-0.472344
A15.382.Immune.System	0.681814	-0.472778
A11.329.830.Stromal.Cells	0.681831	-0.472824
A11.436.275.Endothelial.Cells	0.685812	-0.484014
A15.145.229.637.555.567.569.200.CD4.Positive.T.Lymphocytes	0.689524	-0.4945
A07.541.358.Heart.Atria	0.690536	-0.497371
A11.872.653.Neural.Stem.Cells	0.693082	-0.504606
A10.615.284.473.Chorion	0.695715	-0.512116
A05.360.319.679.690.Myometrium	0.702983	-0.532999
A09.371.729.Retina	0.720436	-0.584136
A03.556.Gastrointestinal.Tract	0.724416	-0.59601
A04.531.520.Nasal.Mucosa	0.761462	-0.711014
A15.382.812.260.Dendritic.Cells	0.765022	-0.722552
A10.615.550.Mucous.Membrane	0.775937	-0.758542
A06.407.312.782.Testis	0.796812	-0.830287
A10.549.Lymphoid.Tissue	0.800161	-0.842198
A11.329.Connective.Tissue.Cells	0.800868	-0.844727
A11.118.637.555.567.569.200.700.T.Lymphocytes..Regulatory	0.801459	-0.846846
A03.556.875.Upper.Gastrointestinal.Tract	0.801713	-0.847755
A03.556.875.500.Esophagus	0.804831	-0.859004
A08.186.211.132.Brain.Stem	0.812455	-0.88698
A03.556.124.369.Intestinal.Mucosa	0.81292	-0.888706
A08.186.211.730.885.287.249.487.Corpus.Striatum	0.814373	-0.894125
A02.633.567.850.Quadriceps.Muscle	0.827944	-0.94607
A03.734.414.Islets.of.Langerhans	0.834742	-0.973074
A03.556.875.875.Stomach	0.837608	-0.984674
A17.815.Skin	0.842056	-1.00294
A03.620.Liver	0.84283	-1.00616
A08.186.211.730.885.287.500.670.Parietal.Lobe	0.848357	-1.02941
A07.231.908.670.874.Umbilical.Veins	0.848609	-1.03049
A10.615.Membranes	0.8532	-1.05026
A11.436.348.Hepatocytes	0.854979	-1.05803
A14.549.167.646.Periodontium	0.857309	-1.06831
A14.724.Pharynx	0.857804	-1.0705
A08.186.211.730.885.287.500.571.735.Visual.Cortex	0.862366	-1.09101
A08.186.211.865.428.Metencephalon	0.864777	-1.10204
A11.436.294.064.Glucagon.Secreting.Cells	0.867403	-1.1142
A10.336.707.Prostate	0.879549	-1.17273
A05.810.890.Urinary.Bladder	0.879938	-1.17468
A11.872.700.500.Induced.Pluripotent.Stem.Cells	0.884741	-1.19903
A14.724.557.Nasopharynx	0.886668	-1.209
A14.549.885.Tongue	0.89135	-1.23374
A07.541.560.Heart.Ventricles	0.898397	-1.27247
A10.615.550.599.Mouth.Mucosa	0.898589	-1.27355
A08.186.211.Brain	0.900105	-1.28215
A08.186.211.730.885.287.500.270.Frontal.Lobe	0.906784	-1.32121
A11.627.340.360.Granulocyte.Precursor.Cells	0.907625	-1.32627
A11.436.397.Keratinocytes	0.912668	-1.35737
A07.231.908.Veins	0.915818	-1.37748
A10.549.400.Lymph.Nodes	0.916018	-1.37878
A06.407.071.140.Adrenal.Cortex	0.916972	-1.38499
A14.549.Mouth	0.919141	-1.39932
A03.556.249.249.356.Colon	0.93192	-1.49025
A08.186.211.132.810.428.200.Cerebellum	0.932953	-1.49815
A03.556.124.Intestines	0.939739	-1.55259
A14.549.167.Dentition	0.943773	-1.58726
A08.186.211.464.710.225.Entorhinal.Cortex	0.945997	-1.60722
A07.541.Heart	0.948836	-1.63367
A06.407.071.Adrenal.Glands	0.949201	-1.63715
A08.186.211.730.885.287.500.Cerebral.Cortex	0.950985	-1.65448
A08.186.211.464.Limbic.System	0.956004	-1.70609
A11.443.Erythroid.Cells	0.957388	-1.72115
A15.382.812.Mononuclear.Phagocyte.System	0.966219	-1.82792
A15.378.316.580.Monocytes	0.968012	-1.85235
A11.329.372.600.Macrophages..Alveolar	0.973933	-1.94203
A11.627.624.249.Monocyte.Macrophage.Precursor.Cells	0.978382	-2.02142
A03.556.124.684.Intestine..Small	0.979025	-2.03402
A11.872.378.Hematopoietic.Stem.Cells	0.98062	-2.06673
A10.272.497.Epidermis	0.98263	-2.11136
A03.556.500.760.464.Parotid.Gland	0.983601	-2.13456
A09.371.Eye	0.98529	-2.1778
A11.118.637.555.567.562.440.Precursor.Cells..B.Lymphoid	0.985381	-2.18025
A08.186.211.653.Mesencephalon	0.988142	-2.26171
A03.556.500.760.Salivary.Glands	0.988526	-2.2743
A08.186.211.464.405.Hippocampus	0.989399	-2.30436
A11.627.635.Myeloid.Progenitor.Cells	0.989706	-2.31547
A15.382.812.522.Macrophages	0.990839	-2.35903
A15.382.680.Phagocytes	0.993821	-2.50173
A15.378.316.Bone.Marrow.Cells	0.995049	-2.57922
A11.872.378.590.635.Granulocyte.Macrophage.Progenitor.Cells	0.998809	-3.03804
A15.145.229.188.Blood.Platelets	0.999534	-3.31018
